# Supplementary material for: Evaluation of Cytokines as Robust Diagnostic Biomarkers for COVID-19 Detection
Source: J Pers Med. 2021 Jul 20;11(7):681. doi: 10.3390/jpm11070681 (PMC8303564; doi:10.3390/jpm11070681)
Supplement: Supplementary file 1 [file jpm-11-00681-s001.zip]

Archive with 1 entries (1 files):
- jpm-1283626-supplementary.pdf
